# Supplementary material for: Bone marrow stroma cells derived from mononuclear cells at diagnosis as a source of germline control DNA for determination of somatic mutations in acute myeloid leukemia
Source: Blood Cancer J. 2017 Oct 6;7(10):e616–. doi: 10.1038/bcj.2017.93 (PMC5678220; doi:10.1038/bcj.2017.93)
Supplement: Supplementary Table 1 [file bcj201793x3.xlsx]

## Sheet: S table 1
Supplementary table1: Cell surface markers expressed on cultures bone marrow stroma (BMS) and AML cells in two AML patient.
Sample		CD7	CD11b	CD13	CD14	CD19	CD33	CD34	CD38	CD45	CD56	CD73	CD90	CD105	CD117	HLA-DR
UPN5	BMS						+	-		-		+	+	+
	AML blast	+	-	+	+	+		+	+	+	+	-	-	-	+	+
UPN2	BMS						+	-		-		+	+	+
	AML blast	-	-	+	-	-	+	+	+	+	-	-	-	-	+	+
