# Supplementary material for: Bone marrow stroma cells derived from mononuclear cells at diagnosis as a source of germline control DNA for determination of somatic mutations in acute myeloid leukemia
Source: Blood Cancer J. 2017 Oct 6;7(10):e616–. doi: 10.1038/bcj.2017.93 (PMC5678220; doi:10.1038/bcj.2017.93)
Supplement: Supplementary Table 2 [file bcj201793x4.xlsx]

## Sheet: S table 2
Supplementary table 2: Pyrosequencing primers
Gene	target	forward primer 5'-3'	revers primer 5'-3'	Tm (°C)	sequencing primer 5'-3'
DNAM3A	R882H	CGAAGAGGTGGCGGATGA	¤TCCCCCAGGGTATTTGGTTTC	60	AGTCTCTGCCTCGCC
EZH2	E196*	ATTGACCAAGGGCATTCACCA	¤GATGCGTTTCAGAATGTGGGTTTA	60	CACCAACTCCACAAAAAT
FLT3	D385Y	¤ACATTGCCCCTGACAACATAGTT	GGGAAAGTGGTGAAGATATGTGAC	60	GACTTTGGATTGGCTC
FLT3	g.28608217-28608217insC	¤GAAAAGAAATGCTGCAGAAACA	CCGGCTCCTCAGATAATGAGT	60	AAGAGAAAATTTAGAGTTTG
IDH1	R132H/C	TGCCAACATGACTTACTTGATCC	¤GCTTGTGAGTGGATGGGTAAAA	60	TGATCCCCATAAGCA
KRAS	G12V	TATTCGTCCACAAAATGATTCTGA	¤TATAAGGCCTGCTGAAAATGACT	60	CACTCTTGCCTACGC
NRAS	G12D	TCAGTGCGCTTTTCCCAA	¤GGTTCTTGCTGGTGTGAAATGAC	60	GCGCTTTTCCCAACA
PEPN11	E76K	¤ACCCACATCAAGATTCAGAACACT	TCTTCTCTTTTAATTGCCCGTGA	60	CATGTAATACTGGACCAAC
SF3B1	R625G	AGGCTACAACAGCAAAAGCTCTA	¤GCTGGTCTGGCTACTATGATCTCT	60	AAAGCTCTAGCTGTTGTGT
TP53	H193R	TCGAAAAGTGTTTCTGTCATCC	¤TGATTCCTCACTGATTGCTCTTAG	60	TCCTTCCACTCGGATA
U2AF1	Q157R	¤CCACTCCTCACTCACC	TAATGGACAGCCGATCCACG	60	GAGAAGCCTGCTGCC
TET2	R1214W	AAGCAGCAGTGAAGAGAAGCTAC	¤TCCCACACCAGGATGAGAAT	60	AGAAGCTACTGTGTTTGG
RUNX1	R166*	GGGTTTGTTGCCATGAAACGT	¤GATGAAAACTACTCGGCTGAGCTG	60	CAGATAACGTACCTCTTCC
NRAS	Q61K	TTTGTTGGACATACTGGATACAGC	¤TTCGCCTGTCCTCATGTATTG	60	GGACATACTGGATACAGC
¤ biotinylated
